# Supplementary material for: A Nomogram Model for Early Mortality Risk Stratification in Elderly Patients with Idiopathic Pulmonary Fibrosis: An Integrative Analysis of Serum Biomarkers and Pulmonary Function Parameters
Source: J Clin Med. 2026 Jul 1;15(13):5124. doi: 10.3390/jcm15135124 (PMC13363289; doi:10.3390/jcm15135124)
Supplement: Supplementary file 1 [file jcm-15-05124-s001.zip]

Archive with 2 entries (2 files):
- Supplementary File S1-Hosmer-Lemeshow Goodness-of-Fit Test for Cox Model.txt
- Supplementary Table S1-Simplified Model Using Only Age, Monocyte Count, and Globulin (Excluding DLCO%pre).pdf
