# Supplementary material for: A Nomogram Model for Early Mortality Risk Stratification in Elderly Patients with Idiopathic Pulmonary Fibrosis: An Integrative Analysis of Serum Biomarkers and Pulmonary Function Parameters
Source: J Clin Med. 2026 Jul 1;15(13):5124. doi: 10.3390/jcm15135124 (PMC13363289; doi:10.3390/jcm15135124)
Supplement: Supplementary file 1 [file jcm-15-05124-s001.zip › Supplementary File S1-Hosmer-Lemeshow Goodness-of-Fit Test for Cox Model.txt]

Hosmer-Lemeshow Goodness-of-Fit Test for Cox Model
==================================================

 1_year 
Chi-squared = 4.9404 
Degrees of freedom = 5 
P-value = 0.4232 
Observed and expected events by group:
                  
cutyhat            y0 y1
  [0.00465,0.0125] 22  1
  (0.0125,0.0235]   6  0
  (0.0235,0.059]    6  0
  (0.059,0.062]    19  1
  (0.062,0.267]    14  4
  (0.267,0.365]     2  0
  (0.365,0.997]     1  7
                  
cutyhat                 yhat0      yhat1
  [0.00465,0.0125] 22.7912783  0.2087217
  (0.0125,0.0235]   5.8591582  0.1408418
  (0.0235,0.059]    5.6459516  0.3540484
  (0.059,0.062]    18.7594388  1.2405612
  (0.062,0.267]    13.5164810  4.4835190
  (0.267,0.365]     1.2708900  0.7291100
  (0.365,0.997]     0.7137533  7.2862467
-------------------------------------------

 3_year 
Chi-squared = 6.3921 
Degrees of freedom = 5 
P-value = 0.2699 
Observed and expected events by group:
                 
cutyhat           y0 y1
  [0.0282,0.0741] 21  2
  (0.0741,0.136]   5  1
  (0.136,0.311]    6  0
  (0.311,0.325]   15  5
  (0.325,0.851]    6 12
  (0.851,0.938]    0  2
  (0.938,1]        0  8
                 
cutyhat                  yhat0        yhat1
  [0.0282,0.0741] 21.755097067  1.244902933
  (0.0741,0.136]   5.186904271  0.813095729
  (0.136,0.311]    4.132549524  1.867450476
  (0.311,0.325]   13.506356168  6.493643832
  (0.325,0.851]    3.378281216 14.621718784
  (0.851,0.938]    0.124104578  1.875895422
  (0.938,1]        0.001114493  7.998885507
-------------------------------------------

 5_year 
Chi-squared = 77.5754 
Degrees of freedom = 5 
P-value = 0.512 
Observed and expected events by group:
                  
cutyhat            y0 y1
  [0.07835,0.1974] 20  3
  (0.1974,0.3403]   5  1
  (0.3403,0.6553]   5  1
  (0.6553,0.6742]  11  9
  (0.6742,0.9956]   5 13
  (0.9956,0.9996]   0  2
  (0.9996,1]        0  8
                  
cutyhat                   yhat0        yhat1
  [0.07835,0.1974] 1.964973e+01 3.350270e+00
  (0.1974,0.3403]  3.958022e+00 2.041978e+00
  (0.3403,0.6553]  2.067948e+00 3.932052e+00
  (0.6553,0.6742]  6.515804e+00 1.348420e+01
  (0.6742,0.9956]  3.367589e-01 1.766324e+01
  (0.9956,0.9996]  7.114974e-04 1.999289e+00
  (0.9996,1]       1.008168e-09 8.000000e+00
-------------------------------------------
